# Supplementary material for: Bovine Muscle Satellite Cell-Derived Exosomes Modulate Preadipocyte Adipogenesis via bta-miR-2904
Source: Animals (Basel). 2026 Jan 12;16(2):218. doi: 10.3390/ani16020218 (PMC12837153; doi:10.3390/ani16020218)
Supplement: Supplementary file 1 [file animals-16-00218-s001.zip]

Archive with 1 entries (1 files):
- animals-4063691-SI.pdf
